# Supplementary material for: In Vitro Digestion of Peanut Skin Releases Bioactive Compounds and Increases Cancer Cell Toxicity
Source: Antioxidants (Basel). 2023 Jun 28;12(7):1356. doi: 10.3390/antiox12071356 (PMC10376574; doi:10.3390/antiox12071356)
Supplement: Supplementary file 1 [file antioxidants-12-01356-s001.zip]

Archive with 1 entries (1 files):
- antioxidants-2440197-supplementary.pdf
